# Supplementary material for: Effects of LiBF4 Addition on the Lithium-Ion Conductivity of LiBH4
Source: Molecules. 2022 Mar 28;27(7):2187. doi: 10.3390/molecules27072187 (PMC9000853; doi:10.3390/molecules27072187)
Supplement: Supplementary file 1 [file molecules-27-02187-s001.zip]

Archive with 1 entries (1 files):
- molecules-1603504-supplementary.pdf
